# Supplementary material for: Development of a Water-Soluble Nanomicellar Formulation Loaded with Trans-Resveratrol Using Polyethylene Glycol Monostearate for the Treatment of Intracerebral Hemorrhage
Source: Pharmaceutics. 2024 Nov 15;16(11):1462. doi: 10.3390/pharmaceutics16111462 (PMC11597214; doi:10.3390/pharmaceutics16111462)
Supplement: Supplementary file 1 [file pharmaceutics-16-01462-s001.zip]

Archive with 1 entries (1 files):
- pharmaceutics-3301248-supplementary.pdf
